# Supplementary material for: Adiponectin Enhances Fatty Acid Signaling in Human Taste Cells by Increasing Surface Expression of CD36
Source: Int J Mol Sci. 2023 Mar 18;24(6):5801. doi: 10.3390/ijms24065801 (PMC10059208; doi:10.3390/ijms24065801)
Supplement: Supplementary file 1 [file ijms-24-05801-s001.zip]

Archive with 1 entries (1 files):
- ijms-2274755-supplementary.pdf
